# Supplementary material for: Silicon Transporters and Effects of Silicon Amendments in Strawberry under High Tunnel and Field Conditions
Source: Front Plant Sci. 2017 Jun 8;8:949. doi: 10.3389/fpls.2017.00949 (PMC5462948; doi:10.3389/fpls.2017.00949)
Supplement: Supplementary file 2 [file DataSheet1.FASTA]

#All the sequenced used in present study to generate phylogenetic tree, sequence alignments and protein 3D structures
#Protein sequences of Silicon influx (Lsi1) and efflux transporter (Lsi2 homologs) from different plant species including one identified in present study from strawberry (Fragaria_x_ananassa)

> Lsi1 Cucumis sativus (gi|327187680)
MSSSQDPQLVQQQSVVDVEEFVSVENPDSKRSQFGSLFKNHYPPGFSRKLVAEVIATYLLVFVTCGAAALNGSDVQRVSQLGASVAGGLIVTVMIYAVGHISGAHMNPAVTTAFAATRHFPWKQVPLYAAAQLSGATCAAFTLRLLLHPIKHLGTTTPSGSDLQALVMEIVVTFSMMFVTCAVATDTKAVGELAGLAVGSAVCITSILAGPVSGGSMNPVRTLGPAMASDNYKGLWVYFVGPVTGTLLGAWSYKFIRASDKPVHLISPHSFSLKLRRMSRSDVGEGER
>Lsi1 Hordeum vulgare (gi|224548822)
MASNSRSNSRATFSSEIHDIGTVQNSTTPSMVYYTERSIADYFPPHLLKKVVSEVVSTFLLVFVTCGAAAISAHDVTRISQLGQSVAGGLIVVVMIYAVGHISGAHMNPAVTLAFAIFRHFPWIQVPFYWAAQFTGAICASFVLKAVLHPITVIGTTEPVGPHWHALVIEVVVTFNMMFVTLAVATDTRAVGELAGLAVGSSVCITSIFAGAVSGGSMNPARTLGPALASNRYPGLWLYFLGPVLGTLSGAWTYTYIRFEDPPKDAPQKLSSFKLRRLQSQSVAADDDELDHIPV
>HvLsi6 Hordeum vulgare (gi|253960504)
MSVTSNTPTRANSRVNYSNEIHDLSTVQDGAPSLAPSMYYQEKSFADFFPPHLLKKVISELVATFLLVFVTCGAASIYGADVTRVSQLGQSVVGGLIVTVMIYATGHISGAHMNPAVTLSFACFRHFPWIQVPFYWAAQFTGAMCAAFVLRAVLHPITVLGTTTPTGPHWHALVIEIIVTFNMMFITCAVATDSRAVGELAGLAVGSAVCITSIFAGPVSGGSMNPARTLAPAVASGVYTGLWIYFLGPVIGTLSGAWVYTYIRFEEEPSVKDGPQKLSSFKLRRLQSQRSMAVDEFDHV
>OsLsi1 Oryza sativa gi|75294117
MASNNSRTNSRANYSNEIHDLSTVQNGTMPTMYYGEKAIADFFPPHLLKKVVSEVVATFLLVFMTCGAAGISGSDLSRISQLGQSIAGGLIVTVMIYAVGHISGAHMNPAVTLAFAVFRHFPWIQVPFYWAAQFTGAICASFVLKAVIHPVDVIGTTTPVGPHWHSLVVEVIVTFNMMFVTLAVATDTRAVGELAGLAVGSAVCITSIFAGAISGGSMNPARTLGPALASNKFDGLWIYFLGPVMGTLSGAWTYTFIRFEDTPKEGSSQKLSSFKLRRLRSQQSIAADDVDEMENIQV
>OsLsi6 Oryza sativa gi|193811876
MASTTAPSRTNSRVNYSNEIHDLSTVQSVSAVPSVYYPEKSFADIFPPNLLKKVISEVVATFLLVFVTCGAASIYGEDMKRISQLGQSVVGGLIVTVMIYATGHISGAHMNPAVTLSFAFFRHFPWIQVPFYWAAQFTGAMCAAFVLRAVLYPIEVLGTTTPTGPHWHALVIEIVVTFNMMFVTCAVATDSRAVGELAGLAVGSAVCITSIFAGPVSGGSMNPARTLAPAVASNVYTGLWIYFLGPVVGTLSGAWVYTYIRFEEAPAAAGGAAPQKLSSFKLRRLQSQSMAADEFDNV
>Lsi1 Sorghum bicolor gi|145228075
MSTNSRSNSRANFNNEIHDIGTVQNSTMMPPTYYDRSLADIFPPHLLKKVVSEVVSTFLLVFVTCGAAGIYGSDKDRISQLGQSVAGGLIVTVMIYAVGHISGAHMNPAVTLAFAVFRHFPWIQVPFYWAAQFTGAICASFVLKAVLHPISVLGCTTPTGPHWHSLIIEIIVTFNMMFVTLAVATDTRAVGELAGLAVGSAVCITSIFAGAVSGGSMNPARTLGPALASNLYTGLWIYFLGPVLGTLSGAWTYTYIRFEEAPSTHKDMSQKLSSFKLRRLQSQSVAAEDDELDHIQV
>Lsi6 Sorghum bicolor gi|148467568
MAASTASRTNSRVNYSNEIHDLSTVQSGSAVPTLFYPDKSIADIFPPHLGKKVISEVVATFLLVFVTCGAASIYGEDNKRISQLGQSVAGGLIVTVMIYATGHISGAHMNPAVTLSFACFRHFPWIQVPFYWAAQFTGAMCAAFVLKAVLHPIAVIGTTTPSGPHWHALVIEIVVTFNMMFVTCAVATDSRAVGELAGLAVGSAVCITSIFAGPVSGGSMNPARTLAPAVASNVFTGLWIYFLGPVIGTLSGAWVYTYIRFEEAPAAKDTQRLSSFKLRRLQSQSALAADEFDTV
>Lsi1 Triticum aestivum gi|304651330
MATNSRSNSRATFSSEIHDIGTVQNSTTPSMVYYTERSIADYFPPHLLKKVVSEVVSTFLLVFVTCGAAAISAHDVTRISQLGQSVAGGLIVVVMIYAVGHISGAHMNPAVTLAFAIFRHFPWIQVPFYWAAQFTGAICASFVLKAVLHPITVIGTTEPVGPHWHALVIEVVVTFNMMFVTLAVATDTRAVGELAGLAVGSSVCITSIFAGAVSGGSMNPARTLGPALASNRYPGLWLYFLGPVLGTLSGAWTYTYIRFEDPPKDGPQKLSSFKLRRLQSQSVAADDDELDHIPV

>Lsi1 Zea mays gi|99866966
MSTNSRSNSRANFNNEIHDIGTAQNSSMPPTYYDRSLADIFPPHLLKKVVSEVVSTFLLVFVTCGAAGIYGSDKDRISQLGQSVAGGLIVTVMIYAVGHISGAHMNPAVTLAFAVFRHFPWIQVPFYWAAQFTGSICASFVLKAVLHPIAVLGTTTPTGPHWHSLVIEIIVTFNMMFVTLAVATDTRAVGELAGLAVGSAVCITSIFAGAVSGGSMNPARTLGPALASNLYTGLWIYFLGPVLGTLSGAWTYTYIRFDEAPSKDPTTSHSQKLSSFKLRRLQSQSVAADADDDEDLDHIQV

>Lsi1 Glycine Max Glyma09g37280
MEGTSSQSTFAFIPSTIETPSPSIPEISSSSSPGSLARIAQSYPPGFPRKVLAEIIGTFLLVFVGSGSAGLSKIDERMVSKLGASLAGGLIVTVMIYSIGHISGAHMNPAVSLAFTAVRHLPWPQLPFYIAAQLTGAISASYTLRELLRPSNEIGGTSPAGSHIQALIMEMVTTYTMVFISMAVATDSNATGQLSGVAVGSSVCIASIVAGPISGGSMNPARTLGPAIATSYYKGLWVYFVGPITGAVLAAWSYNVIRDTEHPGFPISLSSISSKVRQSIGGTEQKSDQRCLV

>Lsi1 Glycine Max Glyma18g49410
MEGTTSQSTFTFIPSTIETPSPSIPEISSSSPSPGGSLARVAQSYPPGFPRKVFAEVIGTFLLVFVGSGSAGLSKIDESMVSKLGASLAGGLIVTVMIYSIGHISGAHMNPAVSLAFTAVRHLPWPQLPFYVAAQLTGAISASYTLRELLRPSDEIGGTSPAGSHIQALIMEMVSTYTMVFISMAVATDSNATGQLSGVAVGSSVCIASIVAGPISGGSMNPARTLGPAIATSYYKGLWVYFVGPITGAVLAAWSYNVIRDTEHPGFPISLSSISSKVRQSIGGTEQKSDQRCLV

>Lsi1 Fragaria vesca FvNIP2-4
MARTELVSVENPIVEHPFYPPGFLKKVVAEIIATFLLVFVTCGSAALSASDERKVSKLGASMTGGLIVTVMIYAVGHISGAHMNPAVTLAFATFRHFPWKQVPVYALAQLIGSISASFAVSALLHPIKHVGTTSPSGSELQALVTEIIVTFSMMFITSAVATDTKAIGELAGIAVGSAVCITSIFAGPISGGSMNPARTIGPALASAYYNGIWIYMVGPVIGALLGAWSYSFIRVNDKPVQASPPRSLSLQLRRIKSDVQAASICKDPLDFA

>Lsi1 Fragaria vesca FvNIP2-5
MATKEPTELRNETNEFDFQKSSVFEQHYPPGFLKKVVAEIIATFLLVFVTCGSAALSASDEHKVSKLGASIVGGLIVTAMIYAVGHISGAHMNPAVTLAFAAVRHFPWKQVPIYAVAQLTGSISASFTLSMLLHPIKHVGTTSPSGSDIQALIIEIVMTFSMMFITSAVATDTKAIGELAGIAVGSAVCITSIFAGPISGGSMNPARTLGPALASSYYKGIWVYVVGPVIGTLLGAWSYNFIRVTDKPIQAISPRSFSFKLRRMKSDNDRQVVTCTDPLDSA

>Lsi2 Fragaria_x_ananassa
MAMASSVKVVLGSIAFAIFWMLAVFPAVPFLPIGRTAGSLLGAMLMVVFRVLTPDQAYAAIDLPILGLLFGTMVVSIYLERADMFKYLGKLLLWKSQGAKDLICRVCLISAISSALFTNDTSCVVLTEFVLKVARQHNLPPHPFLLALASSANIGSAATPIGNPQNLVIAVQSNIPFGKFVVGIFPAMLVGVCVNALLLLCMYWKLLSIQKDVEDATGDVVAEEDVSSHRFSPATLSHCASFNSEELNSRLEARSVLVSPVVENLRNRVPSTEAEIKRVSSTGAFESARSSSASKTEETNDVASQKKEETVAPKRTPSKEKPRDTCTTTEALEGKETMTTKWRRMLWKSGVYLVTIGMLIALLMGLNMSWCAITAALALVVLDFKDARPSLEKVSYSLLIFFCGMFITVDGFNKTGIPSALWDFMEPHAKIDHVGGIAVLAVTILLLSNVASNVPTVLLLGGRVAASAALISVADEKKAWLLLAWVSTVAGNLSLLGSAANLIVCEQARQAPHLAYNLSFWSHLKFGVPSTIIVTAIGLTLIR
>Lsi2 Fragaria vesca
MAMASSVKVVLGSIAFAIFWMLAVFPAVPFLPIGRTAGSLLGAMLMVVFRVLTPDQAYAAIDLPILGLLFGTMVVSIYLERADMFKYLGKLLLWKSQGAKDLICRVCLISAISSALFTNDTSCVVLTEFVLKVARQHNLPPHPFLLALASSANIGSAATPIGNPQNLVIAVQSNIPFGKFVVGIFPAMLVGVCVNALLLLCMYWKLLSIQKDVEDATGDVVAEEDVSSHRFSPATLSHCASFNSEELNSRLEARSVLVSPVVENLRNRVPSTEAEIKRVSSTGAFESARSSSASKTEETNDLASQKKEETVAPKRAPSKEKPRDTCTATEALEGKETMTTKWRRMLWKSGVYLVTIGMLIALLLGLNMSWCAITAALALVVLDFKDARPSLEKVSYSLLIFFCGMFITVDGFNKTGIPSALWDFMEPHAKIDHVGGIAVLAVTILLLSNVASNVPTVLLLGGRVAASAALISVADEKKAWLLLAWVSTVAGNLSLLGSAANLIVCEQARQAPHLAYNLSFWSHLKFGVPSTIIVTAIGLTLIR
>LSi2 Cucumis sativus
MAMDHTVKVILGSIAFAVFWLLAVFPAIPFLPIGRTAGSILGAMLMVVFRVLTPEQAYAAIDLPILGLLFGTMVVSVYLERADMFKYLGKVLSWKSKGAKDLICRVCLISAISSAFFTNDTSCVVLTEFVLKIARQHNLPPRPFLLALASSANIGSSATPIGNPQNLVIAVQSKIHFGQFVIGILPAMLVGVVVNALIILIMYWKLLSVQKDEEDPSPEVIADEDVLSHRFSPARLSHSQIPSLNSAEWDSRLDLMNAQSPPCSNTNVETIRNSVSSKDNEEIRRSHSTMTEPARISDASKEWLPNASTQKREEDFSSKSLNSMEKQKEPVILQSSEGKEHWSTKWRRIAWKSCVYLVTVGMLVALLMGLDMSWTAVTAALALVVLDFKDAQPCLEKVSYSLLVFFCGMFMTVDGFNKTGLPSAFWNFMEPHAQIDRVSGTVVLALVILYLSNLASNVPTVLLLGARVAASAAAISPTEEKRAWLLLAWISTVAGNLSLLGSAANLIVCEQARRTPQLSYNLSFWNHLKFGLPSTLIVTAIGLVLIK
>OsLsi2 Oryza sativa
MSELASAPKVALGSIAFAVFWMMAVFPSVPFLPIGRTAGSLLSAVLMVIFHVISPDDAYASIDLPILGLLFATMVVGSYLRNAGMFKHLGRLLAWKSQGGRDLMCRVCVVTALASALFTNDTCCVVLTEFVLELAAERNLPAKPFLLALASSANIGSAATPIGNPQNLVIAFNSKITFPKFLMGILPAMLVGMAVNMVMLLCMYWRELGGGAELSVDGKQMEAVEEGRSPASAKSTPQLNGNGNTMMSLEMSENITTKHPWFMQCTEARRKLFLKSFAYVVTVGMVVAYMVGLNMSWTAITTALALVVVDFRDAEPCLDTVSYSLLVFFSGMFITVSGFNKTGLPGAIWDFMAPYSKVNSVGGISVLSVIILLLSNLASNVPTVLLMGDEVAKAAALISPAAVTTSWLLLAWVSTVAGNLSLLGSAANLIVCEQARRAPRNAYDLTFWQHIVFGVPSTLIVTAVGIPLIGKI
>EaLsi2-1 Equisetum arvense
mglevqaaiyvlgsvaffffwvlaVFPRFPAMPIGRTSGALLGAALMVVFQIESTHQAYASVDLPILGLLFGTMVVTIYLERAGLFGHLGDLLSWGEPGAKGLMCRLCILISITSALFTNDTVCVAMTGFVLKLCREKGLPAEPFLVALATSANIGSAATPIGNPQNLIIAVQGKIPFGKFLCKLLPAVVVGVTINTVLLLVIYWKRLSPEALAIHRKASAPEHTDDHDVITVDNWEVKHSSELKAETEPELAPPSSNNEKNRSSECSSRTHIALPVEGESAKDYSCEGAVQGSKKLAAAGKPCVSGPISGFLTEDIMTNSKARMKLFRKLSVFLVTIGMLASLLYGMDMSWSALTAAVVLMALDFKDSGPGLDKVSYSLLVFFSGMFITVDGFNRTKIPGLLWSKFEPVARINRPSGIVMLSIVIIILSNVASNVPTVLLLGPQVAASTLALHGASPTKAWLILAWVSTLAGNLTLLGSAANLIVSEQAKRDESGANLSCTKHLRFGPLSTIIVTFVGLPLIHLTMLND*
>Lsi2 Hordeum vulgare
MALASLPKVVLGSFAFAVFWMMAVFPSVPFLPIGRTAGSLLSAVLMIVFHVISPDDAYASIDLPILGLLFSTMVVGGYLKNAGMFKHLGTLLAWKSQGGRDLLCRVCVVTALASALFTNDTCCVVLTEFVLELAAERNLPAKPFLLALASSANIGSSATPIGNPQNLVIAFNSKISFPRFLIGILPAMLAGMAVNMVMLLCMYWKDLEGVAPDADGKQMAVVEEGGRSPSVASLKSPHPFNGTMADDGNESMMEENLSTKHPWFMQCTEHRRKLFLKSFAYIVTVGMVVAYMAGLNMSWTAITTAIALVVVDFRDAEPCLVKVSYSLLVFFSGMFITVSGFNKTGLPGAIWNFMAPYSKVDSAGGISVLSVIILLLSNLASNVPTVLLMGNEVATAAALISPAAVTRSWLLLAWVSTVAGNLSLLGSAANLIVCEQARRAPRNAYELTFWNHLIFGVPSTLIVTAVGIPLIGKM
